# Supplementary material for: In Vitro Evaluation of the Antioxidant Activity and Chemopreventive Potential in Human Breast Cancer Cell Lines of the Standardized Extract Obtained from the Aerial Parts of Zigzag Clover (Trifolium medium L.)
Source: Pharmaceuticals (Basel). 2022 Jun 2;15(6):699. doi: 10.3390/ph15060699 (PMC9229722; doi:10.3390/ph15060699)
Supplement: Supplementary file 1 [file pharmaceuticals-15-00699-s001.zip]

Archive with 1 entries (1 files):
- pharmaceuticals-1749945-supplementary.pdf
